# Supplementary material for: Could a multimodal fusion model integrating CT radiomics and systemic inflammatory markers improve preoperative risk stratification of parotid masses? A retrospective exploratory study
Source: Front Immunol. 2026 Jul 1;17:1842957. doi: 10.3389/fimmu.2026.1842957 (PMC13369007; doi:10.3389/fimmu.2026.1842957)
Supplement: Supplementary file 5 [file Table1.xlsx]

## Sheet: Sheet1
Supplementary Table 1： scanning parameters of different CT equipments
Equipment type	Manufacturer	Tube Voltage（kV）	Tube Current (mA)	Image Layer Thickness (mm)	Gantry Rotation Time (sec)	Collimator	Matrix Size	Case Count
Dual Source CT (SOMATOM Force)	Siemens Healthineers	120	Care Dose 4D	1	1	192mm×0.6mm	512×512	41
Dual Source CT(SOMATOM Definition Flash )	Siemens Healthineers	120	Care Dose 4D	1	1	128mm×0.6mm	512×512	167
64-row CT(GE LightSpeed VCT)	GE Healthcare	120	250	1.25	0.6	64mmx0.625mm	512×512	223
256-row CT(GE Revolution)	GE Healthcare	120	100-250	1.25	0.5	128mmx0.625mm	512×512	59
