# Supplementary material for: Could a multimodal fusion model integrating CT radiomics and systemic inflammatory markers improve preoperative risk stratification of parotid masses? A retrospective exploratory study
Source: Front Immunol. 2026 Jul 1;17:1842957. doi: 10.3389/fimmu.2026.1842957 (PMC13369007; doi:10.3389/fimmu.2026.1842957)
Supplement: Supplementary file 6 [file Table2.xlsx]

## Sheet: Sheet1
Supplementary Table 2 ：Pathological classification of 490 cases of parotid masses (cases,%)
Histologic type	Patients (n)	Proportion of total lesions (%)	Proportion of benign lesions (%)	Histologic type	Patients (n)	Proportion of total lesions (%)	Proportion of malignant lesions (%)
Benign masses	409	83.5		Malignant masses	81	16.5
Pleomorphic adenoma	159	32.45	38.88	Mucoepidermoid carcinoma	22	4.49	27.16
Warthin tumor	125	25.51	30.56	Squamous cell carcinoma	13	2.65	16.05
Basal cell adenoma	27	5.51	6.6	Adenoid cystic carcinoma	9	1.84	11.11
reactive hyperplasia of lymph node	12	2.45	2.93	Acinic cell carcinoma	8	1.63	9.88
simple cysts	11	2.24	2.69	lymphoepithelial carcinoma	4	0.82	4.94
branchial cyst	10	2.04	2.44	Epithelial-myoepithelial carcinoma	4	0.82	4.94
Lymphoepithelial sialadenitis	9	1.84	2.2	Lymphoma	4	0.82	4.94
eosinophilic adenoma	7	1.43	1.71	Salivary ductal carcinoma	3	0.61	3.7
hemangioma	7	1.43	1.71	Sebaceous carcinoma	3	0.61	3.7
lymphoepithelial cyst	7	1.43	1.71	Myoepithelial carcinoma	3	0.61	3.7
epidermoid cysts	5	1.02	1.22	Low differentiated adenocarcinoma	2	0.41	2.47
neurilemmoma	5	1.02	1.22	dermatofibrosarcoma protuberans	2	0.41	2.47
lymphangioma	4	0.82	0.98	non-specific adenocarcinoma	1	0.2	1.23
lipoma	4	0.82	0.98	Cribriform cystadenocarcinoma	1	0.2	1.23
monomorphic adenoma	3	0.61	0.73	Mixed carcinoma	1	0.2	1.23
calcifying epithelioma	2	0.41	0.49	Eosinophilic cell carcinoma	1	0.2	1.23
myoepithelioma	2	0.41	0.49
neurofibroma	2	0.41	0.49
Fibrous histiocytomatous hyperplasia	2	0.41	0.49
Masson tumor	1	0.2	0.24
intraductal papilloma	1	0.2	0.24
sebaceous cyst	1	0.2	0.24
Nodular fasciitis	1	0.2	0.24
Lymph node tuberculosis	1	0.2	0.24
Vascular tumor	1	0.2	0.24
