# Supplementary material for: Could a multimodal fusion model integrating CT radiomics and systemic inflammatory markers improve preoperative risk stratification of parotid masses? A retrospective exploratory study
Source: Front Immunol. 2026 Jul 1;17:1842957. doi: 10.3389/fimmu.2026.1842957 (PMC13369007; doi:10.3389/fimmu.2026.1842957)
Supplement: Supplementary file 7 [file Table3.xlsx]

## Sheet: Sheet1
Supplementary Table 3： ROC Analysis of Radiomics Models Using 11 Machine Learning Algorithms Performance Comparison in Training and Internal Validation Sets
Data sets	Models	AUC	95% CI	Accuracy	Sensitivity	Specificity	PPV	NPV
Training set	LR	0.919	0.8838 - 0.9545	0.816	0.897	0.8	0.477	0.974
	NaiveBayes	0.856	0.7963 - 0.9150	0.834	0.793	0.842	0.505	0.952
	SVM	0.957	0.9288 - 0.9843	0.918	0.897	0.923	0.703	0.978
	KNN	0.979	0.9656 - 0.9923	0.921	0.845	0.937	0.731	0.967
	RandomForest	0.952	0.9260 - 0.9777	0.901	0.879	0.905	0.654	0.974
	ExtraTrees	0.848	0.7890 - 0.9062	0.781	0.793	0.779	0.422	0.949
	XGBoost	0.978	0.9637 - 0.9916	0.939	0.931	0.94	0.761	0.985
	LightGBM	0.945	0.9168 - 0.9738	0.854	0.948	0.835	0.539	0.988
	GradientBoosting	0.958	0.9323 - 0.9839	0.913	0.931	0.909	0.675	0.985
	AdaBoost	0.952	0.9288 - 0.9757	0.913	0.879	0.919	0.689	0.974
	MLP	0.943	0.9145 - 0.9712	0.886	0.862	0.891	0.617	0.969
Internal Validation set	LR	0.856	0.7647 - 0.9470	0.878	0.652	0.919	0.6	0.934
	NaiveBayes	0.797	0.7006 - 0.8927	0.81	0.565	0.855	0.419	0.914
	SVM	0.852	0.7763 - 0.9271	0.803	0.652	0.831	0.417	0.928
	KNN	0.798	0.6967 - 0.8993	0.789	0.652	0.815	0.395	0.927
	RandomForest	0.884	0.8190 - 0.9492	0.701	0.913	0.661	0.333	0.976
	ExtraTrees	0.824	0.7335 - 0.9148	0.707	0.826	0.685	0.328	0.955
	XGBoost	0.919	0.8725 - 0.9655	0.769	0.957	0.734	0.4	0.989
	LightGBM	0.913	0.8639 - 0.9612	0.789	0.913	0.766	0.42	0.979
	GradientBoosting	0.907	0.8553 - 0.9578	0.81	0.87	0.798	0.444	0.971
	AdaBoost	0.764	0.6344 - 0.8943	0.782	0.652	0.806	0.385	0.926
	MLP	0.885	0.8141 - 0.9552	0.857	0.696	0.887	0.533	0.94
