# Supplementary material for: Could a multimodal fusion model integrating CT radiomics and systemic inflammatory markers improve preoperative risk stratification of parotid masses? A retrospective exploratory study
Source: Front Immunol. 2026 Jul 1;17:1842957. doi: 10.3389/fimmu.2026.1842957 (PMC13369007; doi:10.3389/fimmu.2026.1842957)
Supplement: Supplementary file 8 [file Table4.xlsx]

## Sheet: Sheet1
Supplementary Table 4: Histopathological Distribution of Parotid Masses in the FNAB Subset (cases,%)
Histologic type	Patients (n)	Proportion of total lesions (%)	Proportion of benign lesions (%)	Histologic type	Patients (n)	Proportion of total lesions (%)	Proportion of malignant lesions (%)
Benign masses	74	54.8148	/	Malignant masses	61	45.1852	/
Pleomorphic adenoma	28	20.7407	37.8378	Mucoepidermoid carcinoma	17	12.5926	27.8689
Warthin tumor	27	20	36.4865	Squamous cell carcinoma	11	8.14815	18.0328
reactive hyperplasia of lymph node	4	2.96296	5.40541	Adenoid cystic carcinoma	8	5.92593	13.1148
neurilemmoma	2	1.48148	2.7027	Acinic cell carcinoma	6	4.44444	9.83607
Basal cell adenoma	2	1.48148	2.7027	lymphoepithelial carcinoma	3	2.22222	4.91803
lymphoepithelial cyst	2	1.48148	2.7027	Epithelial-myoepithelial carcinoma	3	2.22222	4.91803
branchial cyst	2	1.48148	2.7027	Lymphoma	2	1.48148	3.27869
Masson tumor	1	0.740741	1.35135	Salivary ductal carcinoma	3	2.22222	4.91803
simple cysts	1	0.740741	1.35135	Sebaceous carcinoma	3	2.22222	4.91803
monomorphic adenoma	1	0.740741	1.35135	Myoepithelial carcinoma	1	0.740741	1.63934
Nodular fasciitis	1	0.740741	1.35135	Low differentiated adenocarcinoma	1	0.740741	1.63934
myoepithelioma	1	0.740741	1.35135	dermatofibrosarcoma protuberans	1	0.740741	1.63934
eosinophilic adenoma	1	0.740741	1.35135	non-specific adenocarcinoma	1	0.740741	1.63934
Vascular tumor	1	0.740741	1.35135	Mixed carcinoma	1	0.740741	1.63934
